# Supplementary material for: Disseminated Intravascular Coagulation in a High-Risk Pediatric Oncology Patient: A Pediatric Simulation Case for Residents and Fellows
Source: MedEdPORTAL. 2025 Dec 12;21:11564. doi: 10.15766/mep_2374-8265.11564 (PMC12698868; doi:10.15766/mep_2374-8265.11564)
Supplement: Supplementary file 1 — DIC Case and Critical Action List.docxEnvironmental Preparation.docxLabs, Imaging, Prompts, Handoff.pptxPrebriefing Materials.docxDebriefing Materials.docxEvaluation Form.docx [file mep_2374-8265.11564-s001.zip]

Archive with 7 entries (7 files):
- A. DIC Case and Critical Action List.docx
- B. Environmental Preparation.docx
- D. Prebriefing Materials.docx
- E. Debriefing Materials.docx
- F. Evaluation Form.docx
- C. Labs, Imaging, Prompts, Handoff.pptx
- _Educational Summary Report_11564.pdf
